# Supplementary material for: Molecular characterization of multidrug resistant Enterobacterales strains isolated from liver and kidney transplant recipients in Spain
Source: Sci Rep. 2021 Jun 4;11:11875. doi: 10.1038/s41598-021-90382-5 (PMC8178318; doi:10.1038/s41598-021-90382-5)
Supplement: Supplementary file 1 — Supplementary Information 1. [file 41598_2021_90382_MOESM1_ESM.xlsx]

## Sheet: ENTHERE
MDR-E	HOSPITAL	PATIENT	Date isolation pre/postransplant (week) or post-transplant infection	Transplant	Species	Antibiotic resistance genes	Carbapenemases	PFGE-pattern	CTXM	TEM	SHV	AmpC	Amoxicillin	Amoxicilin-clavulanic acid	Piperacillin	Piperacillin-Tazobactam	Cefoxitin	Cefotaxime	Ceftazidime	Cefepime	Aztreonam	Imipenem	Meropenem	Ertapenem	Gentamicin	Tobramycin	Amikacin	Netilmicin	Arbekacin	Nalidixic acid	Ciprofloxacin	Levofloxacin	Trimethoprim-Sulfamethoxazole	Tigecycline	Fosfomycin	Colistin
1	H1	1007	4	KT	E. coli	SHV-1 hyperproduction		43					>256	4	128	128	2	16	16	0.25	32	≤0,125	≤0,125	≤0,125	1	1	4	0.5	1	4	≤0,125	≤0,125	>256	8	4	0.25
2	H1	1008	1	KT	E. coli	CTX-M G9		46	CTXM-14				>256	8	>256	>256	4	64	1	4	1	≤0,125	≤0,125	≤0,125	1	1	4	1	1	>256	64	16	>256	2	2	0.5
3	H1	1012	2	KT	E. coli	CTX-M G1		58	CTXM-1				>256	32	>256	>256	4	256	2	256	256	≤0,125	≤0,125	≤0,125	0.5	0.5	2	0.5	1	2	≤0,125	≤0,125	>256	1	0.5	≤0,125
4	H1	1016	3	KT	E. coli	TEM		NT		TEM-52			>256	8	>256	>256	8	64	32	2	4	≤0,125	≤0,125	≤0,125	2	1	2	0.5	1	>256	2	2	256	4	1	0.25
5	H1	1036	3	LT	E. coli	SHV		93			SHV-12		>256	2	256	128	4	8	64	1	128	≤0,125	≤0,125	≤0,125	0.25	0.25	1	0.25	0.5	128	≤0,125	0.25	≤0,125	8	4	≤0,125
6	H1	1038	1	LT	E. coli	SHV		100			SHV-12		>256	32	>256	>256	32	2	64	0.5	64	≤0,125	≤0,125	≤0,125	0.5	0.5	1	0.25	1	>256	64	32	>256	8	4	≤0,125
7	H1	1038	4	LT	E. coli	CTX-M G1		94	CTXM-15				>256	8	256	256	4	128	8	4	16	0.25	≤0,125	≤0,125	0.5	1	4	0.5	1	16	0.25	0.5	>256	8	2	≤0,125
8	H1	1041	3	KT	E. coli	AmpC-producing plasmid		9				CIT	>256	>256	>256	>256	256	16	128	0.5	32	0.25	≤0,125	0.25	1	1	4	0.5	1	4	≤0,125	≤0,125	256	4	16	≤0,125
9	H1	1048	Pre-TX	LT	E. coli	CTX-M G9		28	CTXM-14				>256	32	>256	>256	4	64	1	2	2	≤0,125	≤0,125	≤0,125	1	1	4	0.5	1	4	≤0,125	≤0,125	1	4	1	≤0,125
10	H1	1055	Pre-TX	KT	E. coli	AmpC-producing plasmid		40				CIT	>256	>256	128	128	256	32	128	0.5	16	0.5	≤0,125	0.25	1	0.5	2	0.5	0.5	2	≤0,125	≤0,125	≤0,125	4	4	≤0,125
11	H1	1061	5	KT	E. coli	CTX-M G9		95	CTXM-14				>256	64	>256	>256	4	256	2	4	8	≤0,125	≤0,125	≤0,125	128	8	4	16	1	>256	16	8	>256	0.5	4	0.25
12	H1	1063	Pre-TX	LT	E. coli	CTX-M G9		35	CTXM-14				>256	16	>256	>256	1	128	0.5	256	1	≤0,125	≤0,125	≤0,125	1	1	2	0.5	1	2	≤0,125	≤0,125	≤0,125	0.5	2	0.25
13	H1	1063	3	LT	E. coli	SHV		65			SHV-12		>256	2	256	256	4	32	32	0.5	32	≤0,125	≤0,125	≤0,125	0.25	1	8	0.5	2	1	≤0,125	≤0,125	≤0,125	0.5	8	0.25
14	H1	1067	Pre-TX	KT	E. coli	CTX-M G1		82a	CTXM-15				>256	>256	>256	128	4	>256	64	>256	128	≤0,125	≤0,125	≤0,125	32	64	8	16	4	>256	>256	32	>256	≤0,125	16	≤0,125
15	H1	1079	Pre-TX	KT	E. coli	CTX-M G1		92	CTXM-55				>256	8	>256	2	4	>256	32	>256	64	≤0,125	≤0,125	≤0,125	0.5	0.5	2	0.25	0.5	>256	32	4	≤0,125	≤0,125	1	≤0,125
16	H1	1079	2	KT	E. coli	CTX-M G1			CTXM-55				>256	64	>256	2	2	>256	32	>256	128	0.25	≤0,125	≤0,125	128	8	2	8	0.5	>256	16	8	>256	0.25	2	≤0,125
17	H1	1079	3	KT	E. coli	CTX-M G1			CTXM-55				>256	64	>256	2	2	256	16	64	64	≤0,125	≤0,125	≤0,125	128	16	1	16	0.5	>256	0.5	0.5	>256	≤0,125	4	≤0,125
18	H1	1091	1	KT	E. coli	SHV		NT			SHV-12		>256	4	64	1	2	2	32	0.25	256	≤0,125	≤0,125	≤0,125	0.25	0.25	2	0.25	1	>256	8	4	0.5	≤0,125	4	≤0,125
19	H1	1096	1	KT	E. coli	CTX-M G9		81	CTXM-14				>256	16	>256	1	4	32	2	>256	8	0.25	≤0,125	≤0,125	0.5	1	4	0.5	0.5	2	≤0,125	≤0,125	≤0,125	≤0,125	2	≤0,125
20	H1	1100	Pre-TX	KT	E. coli	SHV		37			SHV-12		>256	4	256	0.5	4	8	16	≤0,125	32	0.25	≤0,125	≤0,125	0.5	0.5	2	0.5	0.5	2	≤0,125	≤0,125	0.25	≤0,125	1	≤0,125
21	H1	1105	3	LT	E. coli	CTX-M G1		68	CTXM-32				>256	4	>256	2	16	256	16	32	128	≤0,125	≤0,125	≤0,125	0.5	0.25	2	0.25	0.5	>256	>256	64	>256	1	1	≤0,125
22	H1	1108	1	KT	E. coli	CTX-M G9		109	CTXM-14				>256	16	>256	1	4	128	1	32	4	≤0,125	≤0,125	≤0,125	0.25	0.25	1	≤0,125	0.25	>256	32	8	>256	≤0,125	1	≤0,125
23	H1	1108	6	KT	E. coli	CTX-M G9		110	CTXM-14				>256	16	>256	2	16	128	2	32	8	0.25	≤0,125	≤0,125	0.5	≤0,125	1	0.25	≤0,125	>256	32	16	>256	0.25	1	≤0,125
24	H1	1113	4	KT	E. coli	OXA-1 production		25					>256	>256	>256	>256	8	2	1	16	0.5	0.5	≤0,125	≤0,125	0.5	0.5	2	0.5	1	4	≤0,125	≤0,125	>256	0.5	8	1
25	H1	1118	2	KT	E. coli	CTX-M G1		14	CTXM-15				>256	16	>256	4	16	256	4	64	128	≤0,125	≤0,125	≤0,125	128	128	2	64	1	4	≤0,125	≤0,125	>256	0.25	2	≤0,125
26	H1	1119	3	KT	E. coli	CTX-M G1		82b	CTXM-55				>256	256	>256	1	2	>256	32	>256	256	≤0,125	≤0,125	≤0,125	128	8	2	8	0.5	>256	0.5	0.25	>256	0.25	2	≤0,125
27	H1	1121	1	LT	E. coli	CTX-M G1		15	CTXM-15				>256	8	>256	1	2	128	1	32	16	≤0,125	≤0,125	≤0,125	0.5	0.5	1	0.5	1	>256	64	16	>256	1	4	≤0,125
28	H1	1121	2	LT	E. coli	CTX-M G1			CTXM-1				>256	16	>256	2	16	256	1	64	16	≤0,125	≤0,125	≤0,125	0.5	0.5	2	0.25	0.5	>256	>256	64	>256	4	1	≤0,125
29	H1	1136	4	LT	E. coli	CTX-M G1/CBP	OXA-48	NT	CTXM-15				>256	128	>256	128	16	>256	128	>256	64	2	0.5	2	64	16	4	16	2	>256	>256	128	>256	2	4	0.25
30	H1	1137	4	LT	E. coli	CTX-M G9		32	CTXM-9				>256	8	>256	1	4	32	1	1	1	≤0,125	≤0,125	≤0,125	0.25	0.5	1	0.5	0.5	>256	8	4	>256	2	32	0.25
31	H1	1139	Pre-TX	KT	E. coli	CTX-M G1		103	CTXM-15				>256	64	>256	4	32	>256	128	>256	64	≤0,125	≤0,125	≤0,125	64	64	8	32	4	>256	>256	32	>256	0.5	4	1
32	H1	1146	Pre-TX	KT	E. coli	CTX-M G1		79a	CTXM-15				>256	64	128	16	8	16	4	1	8	≤0,125	≤0,125	≤0,125	1	32	8	16	8	>256	>256	32	>256	0.5	2	0.25
33	H1	1146	1	KT	E. coli	CTX-M G1			CTXM-15				>256	128	>256	32	8	>256	64	>256	256	≤0,125	≤0,125	≤0,125	0.5	32	16	16	4	>256	>256	32	>256	0.5	4	0.25
34	H1	1146	Urine	KT	E. coli	CTX-M G1		79a	CTXM-15				>256	128	64	8	2	16	4	1	16	≤0,125	≤0,125	≤0,125	1	16	8	8	4	>256	16	2	>256	≤0,125	2	0.25
35	H1	1150	Pre-TX	LT	E. coli	CTX-M G1		76	CTXM-15				>256	256	>256	4	16	>256	128	256	256	≤0,125	≤0,125	≤0,125	0.5	0.5	2	0.25	2	>256	128	64	>256	≤0,125	128	≤0,125
36	H1	1165	4	KT	E. coli	CTX-M G1		13	CTXM-15				>256	2	64	1	2	>256	4	2	4	0.25	≤0,125	≤0,125	16	64	1	8	≤0,125	16	0.25	0.5	128	2	32	≤0,125
37	H1	1168	Pre-TX	LT	E. coli	SHV		41			SHV-12		>256	8	64	0.5	1	≤0,125	16	≤0,125	32	≤0,125	≤0,125	≤0,125	≤0,125	≤0,125	1	≤0,125	≤0,125	256	4	2	≤0,125	4	4	≤0,125
38	H1	1170	4	LT	E. coli	CTX-M G1		45	CTXM-28				>256	16	128	0.5	4	>256	1	256	8	≤0,125	≤0,125	≤0,125	≤0,125	0.25	0.5	≤0,125	≤0,125	8	≤0,125	≤0,125	≤0,125	4	4	≤0,125
39	H1	1174	2	LT	E. coli	CTX-M G1		2	CTXM-32				>256	>256	>256	>256	8	>256	128	>256	>256	≤0,125	≤0,125	≤0,125	0.25	0.25	1	≤0,125	≤0,125	256	64	32	256	8	4	≤0,125
40	H1	1174	3	LT	E. coli	CTX-M G1			CTXM-32				>256	16	256	2	32	>256	64	>256	256	≤0,125	≤0,125	≤0,125	≤0,125	≤0,125	1	≤0,125	0.25	>256	128	32	128	32	4	≤0,125
41	H1	1175	Pre-TX	LT	E. coli	CTX-M G1		NT	CTXM-15				>256	16	128	4	16	128	16	16	32	≤0,125	≤0,125	≤0,125	0.25	8	2	2	1	>256	128	16	>256	≤0,125	1	≤0,125
42	H1	1178	1	KT	E. coli	CTX-M G1		61	CTXM-32				256	4	64	1	4	128	8	0.5	8	≤0,125	≤0,125	≤0,125	≤0,125	0.25	2	≤0,125	≤0,125	128	16	8	128	≤0,125	4	≤0,125
43	H1	1178	6	KT	E. coli	CTX-M G1			CTXM-32				>256	8	16	8	4	128	4	32	16	≤0,125	≤0,125	≤0,125	16	64	1	16	0.25	2	≤0,125	≤0,125	16	≤0,125	0.5	≤0,125
44	H1	1185	Pre-TX	KT	E. coli	CTX-M G1		85	CTXM-15				>256	32	128	2	4	128	1	128	8	≤0,125	≤0,125	≤0,125	0.25	0.25	1	0.25	≤0,125	128	≤0,125	0.25	256	≤0,125	2	≤0,125
45	H1	1199	Pre-TX	LT	E. coli	CTX-M G1		62	CTXM-15				256	4	32	4	8	4	8	0.25	1	≤0,125	≤0,125	≤0,125	0.5	0.5	1	0.5	0.5	1	≤0,125	≤0,125	≤0,125	≤0,125	2	0.5
46	H2	2002	Pre-TX	KT	E. coli	CTX-M G1		59	CTXM-15				>256	2	>256	>256	4	128	16	4	64	0.25	≤0,125	≤0,125	1	1	2	0.5	4	64	≤0,125	≤0,125	>256	0.5	0.5	≤0,125
47	H2	2002	1	KT	E. coli	CTX-M G1			CTXM-15				>256	4	>256	>256	2	256	32	16	64	≤0,125	≤0,125	≤0,125	1	1	2	0.5	1	32	≤0,125	≤0,125	≤0,125	2	1	≤0,125
48	H2	2014	Pre-TX	KT	E. coli	CTX-M G9		72a	CTXM-27				>256	8	>256	>256	2	256	16	4	16	0.25	≤0,125	≤0,125	1	1	2	0.5	1	>256	32	8	>256	≤0,125	1	8
49	H2	2017	1	LT	E. coli	CTX-M G9		NT	CTXM-14				>256	64	>256	>256	16	>256	4	>256	16	0.25	≤0,125	≤0,125	128	8	2	8	1	>256	128	32	>256	1	8	≤0,125
50	H2	2017	3	LT	E. coli	CTX-M G9/CBP	VIM-1	16	CTXM-14				>256	>256	>256	>256	>256	>256	>256	>256	16	8	32	16	128	32	4	16	2	>256	>256	128	>256	0.5	4	0.5
51	H2	2022	4	KT	E. coli	SHV		104			SHV-12		>256	16	>256	>256	4	32	32	0.5	64	≤0,125	≤0,125	≤0,125	0.5	0.5	2	1	1	16	≤0,125	0.25	>256	1	1	0.25
52	H2	2029	Pre-TX	KT	E. coli	SHV		66			SHV-12		>256	16	>256	>256	4	16	32	0.25	64	≤0,125	≤0,125	≤0,125	0.5	0.5	2	0.5	1	2	≤0,125	≤0,125	≤0,125	1	4	≤0,125
53	H2	2029	2	KT	E. coli	SHV					SHV-12		>256	16	>256	1	4	16	32	0.5	32	0.25	≤0,125	≤0,125	0.5	1	4	1	1	>256	8	4	>256	≤0,125	4	≤0,125
54	H2	2030	Pre-TX	KT	E. coli	CTX-M G1		44b	CTXM-1				>256	32	>256	>256	4	128	2	16	16	0.25	≤0,125	≤0,125	0.5	0.5	2	0.5	2	>256	16	8	≤0,125	1	0.5	≤0,125
55	H2	2032	3	LT	E. coli	CTX-M G9		NT	CTXM-9				>256	32	>256	2	8	64	2	8	16	≤0,125	≤0,125	≤0,125	0.5	0.5	2	0.5	1	>256	16	8	>256	≤0,125	16	≤0,125
56	H2	2033	2	KT	E. coli	CTX-M G9		NT	CTXM-9				>256	32	>256	2	4	256	4	32	16	0.25	≤0,125	≤0,125	1	0.5	2	0.5	1	>256	16	8	>256	≤0,125	8	≤0,125
57	H2	2035	4	LT	E. coli	CTX-M G1		83	CTXM-15				>256	>256	>256	32	8	>256	128	>256	256	≤0,125	≤0,125	≤0,125	>256	64	16	32	4	256	0.5	0.25	>256	≤0,125	32	≤0,125
58	H2	2039	1	KT	E. coli	CTX-M G9		21	CTXM-14				>256	128	>256	2	2	>256	1	>256	16	≤0,125	≤0,125	≤0,125	0.5	0.5	2	0.5	0.5	>256	16	16	0.5	≤0,125	8	≤0,125
59	H2	2042	Pre-TX	LT	E. coli	SHV		4			SHV-12		>256	32	256	1	4	32	16	≤0,125	64	≤0,125	≤0,125	≤0,125	0.5	0.5	4	1	1	2	≤0,125	≤0,125	≤0,125	≤0,125	1	≤0,125
60	H2	2044	Pre-TX	KT	E. coli	CTX-M G9		101	CTXM-14				>256	64	>256	4	4	64	2	4	4	≤0,125	≤0,125	≤0,125	≤0,125	0.25	0.5	0.25	0.25	>256	8	4	>256	≤0,125	4	≤0,125
61	H2	2045	5	LT	E. coli	CTX-M G1		3	CTXM-15				>256	128	>256	16	16	>256	64	>256	128	≤0,125	≤0,125	0.25	0.5	16	4	4	2	>256	>256	16	>256	≤0,125	8	≤0,125
62	H2	2049	5	KT	E. coli	CTX-M G1		3	CTXM-15				>256	256	>256	4	4	>256	16	>256	64	0.5	≤0,125	≤0,125	64	32	4	32	4	4	0.5	≤0,125	>256	≤0,125	4	≤0,125
63	H2	2051	1	LT	E. coli	CTX-M G1		86	CTXM-15				>256	64	>256	2	4	>256	32	>256	128	≤0,125	≤0,125	≤0,125	0.5	0.5	1	0.5	1	>256	0.25	0.25	≤0,125	≤0,125	1	≤0,125
64	H2	2054	2	KT	E. coli	CTX-M G1		52	CTXM-15				>256	32	>256	2	4	>256	32	>256	64	≤0,125	≤0,125	≤0,125	0.5	0.25	1	0.5	1	16	0.5	0.5	>256	≤0,125	16	≤0,125
65	H2	2054	3	KT	E. coli	CTX-M G1		51	CTXM-15				>256	4	>256	1	4	>256	32	>256	64	≤0,125	≤0,125	≤0,125	≤0,125	0.5	0.5	≤0,125	≤0,125	16	0.25	0.25	>256	0.5	128	≤0,125
66	H2	2058	2	KT	E. coli	CTX-M G9		74	CTXM-27				>256	4	128	0.5	4	256	4	256	4	≤0,125	≤0,125	≤0,125	0.25	0.25	1	0.25	0.5	256	32	16	>256	≤0,125	64	≤0,125
67	H2	2060	3	KT	E. coli	CTX-M G9		74	CTXM-27				>256	2	64	0.5	4	>256	8	2	16	≤0,125	≤0,125	≤0,125	0.25	0.5	1	≤0,125	0.25	128	32	8	>256	≤0,125	32	≤0,125
68	H2	2071	4	KT	E. coli	CTX-M G9		NT	CTXM-14				>256	16	>256	2	4	>256	4	>256	4	≤0,125	≤0,125	≤0,125	8	16	1	8	0.25	>256	0.5	0.5	>256	0.25	1	≤0,125
69	H2	2079	Pre-TX	KT	E. coli	CTX-M G1		107	CTXM-15				>256	16	>256	1	8	>256	64	>256	128	≤0,125	≤0,125	≤0,125	≤0,125	0.5	2	≤0,125	0.25	2	≤0,125	≤0,125	≤0,125	≤0,125	128	≤0,125
70	H2	2079	1	KT	E. coli	CTX-M G1			CTXM-15				>256	16	128	2	4	256	32	256	32	≤0,125	≤0,125	≤0,125	≤0,125	0.25	2	≤0,125	0.25	2	≤0,125	≤0,125	0.25	≤0,125	4	≤0,125
71	H2	2082	1	LT	E. coli	CTX-M G9		70	CTXM-27				>256	16	256	2	16	128	1	256	4	≤0,125	≤0,125	≤0,125	2	≤0,125	2	≤0,125	0.25	>256	64	8	>256	0.5	128	≤0,125
72	H2	2083	1	KT	E. coli	SHV		NT			SHV-12		>256	4	64	0.5	4	4	32	0.25	64	≤0,125	≤0,125	≤0,125	0.25	0.25	0.5	0.5	0.5	>256	8	2	0.25	≤0,125	>256	≤0,125
73	H2	2084	Pre-TX	KT	E. coli	CTX-M G1		96	CTXM-15				>256	4	256	1	2	>256	256	256	64	≤0,125	≤0,125	≤0,125	0.5	0.25	1	≤0,125	0.25	>256	32	8	>256	≤0,125	>256	≤0,125
74	H2	2090	4	KT	E. coli	CTX-M G9		97	CTXM-14				>256	4	>256	0.5	2	>256	1	256	128	≤0,125	≤0,125	≤0,125	0.25	0.5	0.5	0.25	0.25	>256	32	4	>256	≤0,125	1	≤0,125
75	H2	2104	Pre-TX	KT	E. coli	CTX-M G1		71	CTXM-15				>256	256	256	2	4	256	16	128	32	≤0,125	≤0,125	≤0,125	16	16	4	8	1	>256	64	8	16	≤0,125	2	0.25
76	H2	2111	4	KT	E. coli	CTX-M G1		69	CTXM-15				>256	2	128	4	4	64	8	32	16	≤0,125	≤0,125	≤0,125	≤0,125	≤0,125	0.25	≤0,125	≤0,125	>256	32	16	64	≤0,125	16	≤0,125
77	H2	2112	Pre-TX	KT	E. coli	CTX-M G9		98	CTXM-27				>256	4	256	2	4	>256	8	128	16	≤0,125	≤0,125	≤0,125	≤0,125	0.5	0.5	0.25	1	>256	32	16	>256	0.5	4	≤0,125
78	H2	2118	Pre-TX	KT	E. coli	SHV		53			SHV-12		>256	16	64	4	8	32	32	0.5	256	≤0,125	≤0,125	≤0,125	8	4	2	4	0.5	>256	16	8	≤0,125	0.5	16	≤0,125
79	H2	2127	2	KT	E. coli	SHV		48			SHV-12		>256	32	>256	2	4	4	64	0.25	32	≤0,125	≤0,125	≤0,125	0.5	≤0,125	1	≤0,125	0.5	256	4	8	>256	≤0,125	32	≤0,125
80	H2	2128	3	KT	E. coli	AmpC-producing plasmid		19				DHA	>256	>256	128	>256	>256	128	256	≤0,125	64	≤0,125	≤0,125	1	≤0,125	0.25	1	≤0,125	1	>256	>256	64	128	1	>256	≤0,125
81	H2	2136	Pre-TX	KT	E. coli	CTX-M G1		36	CTXM-15				>256	8	64	16	2	>256	4	8	8	≤0,125	≤0,125	≤0,125	16	2	0.5	2	0.25	32	≤0,125	≤0,125	128	1	0.5	≤0,125
82	H3	3002	3	LT	E. coli	CTX-M G9		18	CTXM-14				>256	32	>256	>256	4	64	0.5	4	2	≤0,125	≤0,125	≤0,125	1	0.5	1	0.25	0.5	4	≤0,125	≤0,125	>256	1	1	≤0,125
83	H3	3013	3	LT	E. coli	CTX-M G9		NT	CTXM-14				>256	16	>256	>256	8	128	2	32	16	≤0,125	≤0,125	≤0,125	0.5	1	4	0.5	2	>256	16	16	>256	8	8	≤0,125
84	H3	3015	3	LT	E. coli	CTX-M G1		7	CTXM-1				>256	256	>256	>256	4	>256	16	256	128	≤0,125	≤0,125	≤0,125	0.5	0.5	2	0.5	1	>256	2	4	>256	16	4	≤0,125
85	H3	3025	2	LT	E. coli	CTX-M G1		75	CTXM-15				>256	128	>256	>256	32	>256	64	>256	64	≤0,125	≤0,125	≤0,125	64	32	4	8	2	>256	>256	16	>256	1	4	≤0,125
86	H3	3030	3	KT	E. coli	SHV		64			SHV-12		>256	32	>256	4	8	32	256	2	256	0.25	≤0,125	≤0,125	128	8	2	16	2	>256	32	8	>256	1	4	0.25
87	H3	3036	4	LT	E. coli	CTX-M G9	neg	73a	CTXM-27				>256	128	256	0.25	8	256	32	16	16	0.25	2	≤0,125	1	1	4	0.5	1	>256	32	16	>256	1	4	0.5
88	H3	3039	Pre-TX	LT	E. coli	CTX-M G9		1	CTXM-14				>256	32	>256	4	32	>256	2	128	8	≤0,125	≤0,125	≤0,125	0.5	0.5	1	0.5	1	>256	>256	64	≤0,125	0.25	2	0.25
89	H3	3041	Pre-TX	LT	E. coli	CTX-M G9		78	CTXM-14				>256	64	>256	>256	2	128	2	16	8	0.25	≤0,125	≤0,125	0.5	0.5	1	0.25	0.5	>256	>256	32	≤0,125	0.5	2	≤0,125
90	H3	3043	Pre-TX	LT	E. coli	CTX-M G1		8	CTXM-32				>256	64	>256	4	4	>256	64	>256	64	0.25	≤0,125	≤0,125	0.5	0.5	2	0.25	0.5	8	≤0,125	≤0,125	>256	0.25	32	0.25
91	H3	3048	Pre-TX	LT	E. coli	CTX-M G9		47	CTXM-14				>256	32	>256	2	4	128	0.5	8	2	0.25	≤0,125	≤0,125	0.25	0.5	1	0.25	0.5	>256	8	4	>256	0.25	128	0.25
92	H3	3050	Pre-TX	LT	E. coli	CTX-M G9		105	CTXM-65				>256	32	>256	2	16	128	1	1	8	≤0,125	≤0,125	≤0,125	>256	>256	>256	>256	>256	>256	128	32	0.5	0.5	>256	0.25
93	H3	3055	Pre-TX	LT	E. coli	CTX-M G9		30	CTXM-27				>256	16	256	4	32	256	16	32	32	≤0,125	≤0,125	≤0,125	0.25	0.25	1	0.5	0.5	>256	>256	256	>256	0.25	2	0.25
94	H3	3061	Pre-TX	LT	E. coli	SHV		91a			SHV-12		>256	>256	256	2	256	128	64	16	>256	0.25	≤0,125	≤0,125	64	8	0.5	8	0.25	>256	128	64	256	32	128	≤0,125
95	H3	3062	3	LT	E. coli	CTX-M G1		77a	CTXM-15				>256	16	>256	2	16	>256	16	>256	64	≤0,125	≤0,125	≤0,125	1	0.25	1	1	0.5	>256	128	32	≤0,125	64	4	≤0,125
96	H3	3063	4	LT	E. coli	CTX-M G1		23	CTXM-15				>256	256	>256	2	256	>256	32	>256	128	0.5	≤0,125	≤0,125	64	4	1	8	0.25	>256	8	8	>256	256	2	0.5
97	H3	3064	3	LT	E. coli	CTX-M G9		91a	CTXM-14				>256	256	>256	2	256	256	2	256	128	0.25	≤0,125	≤0,125	64	4	1	4	0.25	>256	8	8	>256	256	4	≤0,125
98	H3	3076	Pre-TX	LT	E. coli	CTX-M G1		77a	CTXM-15				>256	8	128	2	8	256	32	256	64	≤0,125	≤0,125	≤0,125	0.25	0.25	2	0.25	0.25	>256	128	32	≤0,125	64	4	≤0,125
99	H3	3087	Pre-TX	LT	E. coli	CTX-M G1		79b	CTXM-15				256	32	32	16	8	64	0.5	0.5	2	≤0,125	≤0,125	≤0,125	≤0,125	8	2	4	2	64	64	8	128	64	8	≤0,125
100	H3	3092	1	LT	E. coli	CTX-M G9		50	CTXM-14				>256	>256	128	64	16	>256	8	>256	16	64	≤0,125	≤0,125	0.5	0.5	2	0.25	≤0,125	128	32	16	128	64	8	≤0,125
101	H3	3095	Pre-TX	LT	E. coli	CTX-M G1		49	CTXM-15				>256	>256	>256	>256	128	>256	>256	>256	>256	128	≤0,125	≤0,125	16	4	1	4	0.5	>256	128	32	128	>256	4	≤0,125
102	H3	3096	Pre-TX	LT	E. coli	CTX-M G1		27	CTXM-32				>256	>256	>256	16	4	>256	128	>256	64	64	≤0,125	≤0,125	0.5	0.5	2	0.25	0.5	8	≤0,125	≤0,125	≤0,125	64	1	≤0,125
103	H3	3098	1	LT	E. coli	CTX-M G1		49	CTXM-15				>256	>256	>256	8	256	>256	256	>256	128	0.5	≤0,125	≤0,125	32	8	0.5	8	0.5	>256	256	64	>256	>256	8	≤0,125
104	H3	3111	Pre-TX	LT	E. coli	SHV		91b			SHV-12		>256	128	64	2	4	256	64	≤0,125	256	≤0,125	≤0,125	≤0,125	≤0,125	0.25	1	0.25	0.5	256	0.25	≤0,125	≤0,125	0.25	8	≤0,125
105	H3	3111	5	LT	E. coli	CTX-M G9		31	CTXM-9				>256	256	32	16	16	16	8	0.5	1	≤0,125	≤0,125	≤0,125	2	1	1	0.25	0.5	256	32	8	>256	0.5	4	≤0,125
106	H3	3130	Pre-TX	LT	E. coli	Carbapenemase	VIM-1	108					>256	>256	>256	>256	>256	>256	>256	256	1	8	8	2	1	8	2	4	1	>256	8	8	>256	1	32	≤0,125
107	H4	4002	4	KT	E. coli	CTX-M G1		67	CTXM-1				>256	16	>256	>256	16	256	4	32	64	0.25	≤0,125	≤0,125	4	0.5	2	0.5	0.5	256	0.25	0.25	>256	0.25	1	≤0,125
108	H4	4004	3	KT	E. coli	CTX-M G9		NT	CTXM-9				>256	32	256	256	8	32	4	8	4	≤0,125	≤0,125	≤0,125	0.5	0.5	2	0.5	0.5	>256	8	8	>256	0.25	0.5	≤0,125
109	H4	4007	Pre-TX	LT	E. coli	CTX-M G1		112	CTXM-15				>256	>256	>256	>256	2	>256	16	128	64	≤0,125	≤0,125	≤0,125	0.5	64	16	32	8	>256	>256	8	≤0,125	0.5	4	0.5
110	H4	4008	1	KT	E. coli	CTX-M G1	neg	113	CTXM-15				>256	256	256	128	4	16	0.5	2	1	≤0,125	0.25	≤0,125	1	32	16	32	4	>256	>256	16	>256	16	64	1
111	H4	4036	2	KT	E. coli	CTX-M G1/CBP	OXA-48	111	CTXM-15				>256	>256	>256	>256	1	>256	>256	256	>256	8	8	4	32	16	2	4	0.5	32	32	8	>256	0.5	32	0.25
112	H4	4074	2	KT	E. coli	CTX-M G1		44a	CTXM-182				>256	128	>256	128	16	>256	256	64	128	1	≤0,125	0.5	1	1	8	1	2	>256	256	32	>256	≤0,125	32	≤0,125
113	H4	4021	4	KT	E. coli	Carbapenemase	OXA-48	29					>256	1	>256	64	8	8	0.25	0.25	0.25	1	1	2	1	0.5	≤0,125	≤0,125	≤0,125	2	≤0,125	≤0,125	>256	4	2	≤0,125
114	H5	5022	2	KT	E. coli	CTX-M G9		89	CTXM-27				>256	32	>256	2	8	>256	64	128	64	≤0,125	≤0,125	≤0,125	0.5	1	2	0.5	0.5	>256	64	16	>256	0.25	2	0.5
115	H5	5022	3	KT	E. coli	CTX-M G9			CTXM-27				>256	8	>256	2	4	128	8	4	8	≤0,125	≤0,125	≤0,125	0.5	0.5	2	0.5	1	>256	32	16	>256	0.25	8	≤0,125
116	H5	5026	1	KT	E. coli	CTX-M G1		88	CTXM-138				>256	256	>256	16	8	>256	64	128	>256	0.25	≤0,125	≤0,125	0.5	0.5	1	0.25	1	4	≤0,125	≤0,125	32	0.5	8	0.25
117	H5	5027	1	KT	E. coli	CTX-M G1		55	CTXM-138				>256	256	>256	8	8	256	32	>256	128	0.25	≤0,125	≤0,125	0.25	0.25	2	0.5	0.5	>256	64	16	>256	0.5	4	0.5
118	H5	5044	2	KT	E. coli	CTX-M G9		102	CTXM-9				>256	>256	>256	16	16	64	2	8	8	≤0,125	≤0,125	≤0,125	0.5	0.5	8	0.5	1	>256	8	8	>256	≤0,125	8	≤0,125
119	H5	5052	2	KT	E. coli	CTX-M G1		20	CTXM-1				>256	>256	>256	16	8	>256	64	>256	>256	0.25	≤0,125	0.25	32	128	4	32	0.5	>256	64	16	>256	≤0,125	1	≤0,125
120	H6	6001	4	K/LT	E. coli	SHV		NT			SHV-12		>256	4	256	256	4	16	64	0.5	128	≤0,125	≤0,125	≤0,125	2	1	4	0.5	2	>256	8	4	>256	0.5	1	≤0,125
121	H6	6003	1	KT	E. coli	CTX-M G1		NT	CTXM-32				>256	8	>256	>256	8	256	8	32	32	≤0,125	≤0,125	≤0,125	0.5	0.5	1	0.25	1	>256	8	4	≤0,125	0.5	1	≤0,125
122	H6	6003	Urine	KT	E. coli	CTX-M G1		80	CTXM-15				>256	128	>256	>256	8	256	32	32	32	≤0,125	≤0,125	0.5	0.5	16	4	8	2	>256	64	8	≤0,125	0.5	4	≤0,125
123	H6	6010	4	KT	E. coli	SHV		39			SHV-12		>256	8	>256	1	4	8	32	0.25	64	≤0,125	≤0,125	≤0,125	128	8	2	16	1	>256	8	4	≤0,125	≤0,125	128	≤0,125
124	H6	6020	1	K/LT	E. coli	TEM-1 hyperproduction		42					>256	32	>256	1	4	16	32	≤0,125	≤0,125	0.25	≤0,125	≤0,125	0.25	0.25	1	0.25	0.5	16	0.25	0.25	≤0,125	≤0,125	2	≤0,125
125	H6	6020	4	K/LT	E. coli	SHV		12			SHV-12		>256	2	64	0.5	4	16	32	0.5	64	≤0,125	≤0,125	≤0,125	0.5	0.5	2	0.5	1	4	≤0,125	0.25	>256	0.5	2	0.25
126	H6	6021	2	KT	E. coli	TEM-1 hyperproduction		26					>256	64	>256	64	2	≤0,125	0.5	≤0,125	≤0,125	0.25	≤0,125	≤0,125	0.5	0.5	2	0.25	0.5	2	≤0,125	≤0,125	0.5	≤0,125	4	≤0,125
127	H6	6023	2	KT	E. coli	SHV		5			SHV-12		>256	4	64	1	4	8	32	1	64	≤0,125	≤0,125	≤0,125	0.5	0.5	4	0.25	0.5	4	≤0,125	≤0,125	0.25	≤0,125	1	0.25
128	H6	6023	3	KT	E. coli	CTX-M G1		33	CTXM-32				>256	8	>256	2	8	256	32	>256	128	≤0,125	≤0,125	≤0,125	128	4	2	8	0.5	>256	16	4	>256	≤0,125	2	≤0,125
129	H6	6045	2	LT	E. coli	CTX-M G1		57	CTXM-55				>256	16	>256	1	8	>256	32	>256	128	≤0,125	≤0,125	≤0,125	16	4	1	16	0.5	>256	64	32	>256	≤0,125	0.5	≤0,125
130	H6	6052	1	LT	E. coli	CTX-M G1		NT	CTXM-32				>256	4	>256	0.25	2	>256	16	256	128	≤0,125	≤0,125	≤0,125	0.5	0.25	1	0.5	0.25	256	8	8	1	0.5	4	0.5
131	H6	6055	1	KT	E. coli	AmpC-producing plasmid		11				CIT	>256	>256	>256	4	>256	64	256	4	32	0.5	≤0,125	0.25	0.25	0.25	1	1	0.25	2	≤0,125	≤0,125	>256	≤0,125	4	0.25
132	H6	6055	2	KT	E. coli	CTX-M G1		24	CTXM-55				>256	4	>256	≤0,125	2	>256	16	256	64	≤0,125	≤0,125	≤0,125	0.25	0.25	1	0.5	0.25	>256	8	8	>256	≤0,125	0.25	≤0,125
133	H6	6056	Pre-TX	KT	E. coli	CTX-M G9		17	CTXM-14				>256	4	>256	0.25	4	128	1	8	16	≤0,125	≤0,125	≤0,125	0.25	0.5	2	1	1	>256	16	4	0.5	≤0,125	4	≤0,125
134	H6	6064	Pre-TX	LT	E. coli	CTX-M G9		22	CTXM-14				>256	8	>256	1	2	128	0.25	8	2	≤0,125	≤0,125	≤0,125	0.25	0.25	0.5	0.5	0.25	128	≤0,125	≤0,125	128	0.25	0.25	≤0,125
135	H6	6065	2	LT	E. coli	OXA-1 production		72b					>256	>256	>256	128	8	1	≤0,125	8	≤0,125	≤0,125	≤0,125	≤0,125	0.5	32	64	128	16	>256	128	16	>256	0.25	2	0.25
136	H6	6068	Pre-TX	KT	E. coli	CTX-M G1		77c	CTXM-15				>256	64	>256	16	16	>256	64	>256	128	≤0,125	≤0,125	1	32	16	4	8	2	>256	64	16	≤0,125	4	1	0.5
137	H6	6069	Pre-TX	LT	E. coli	CTX-M G9		73b	CTXM-27				>256	16	128	2	16	256	8	256	16	≤0,125	≤0,125	≤0,125	0.25	0.5	2	0.5	0.25	256	32	16	0.25	≤0,125	1	≤0,125
138	H6	6071	2	KT	E. coli	CTX-M G1		34	CTXM-15				>256	128	>256	16	4	>256	64	>256	128	≤0,125	≤0,125	≤0,125	32	32	2	32	1	256	128	32	>256	≤0,125	4	≤0,125
139	H7	7002	1	LT	E. coli	TEM		87		TEM-19			>256	32	256	256	64	8	2	2	1	≤0,125	≤0,125	≤0,125	1	4	4	0.5	1	>256	128	32	256	2	4	≤0,125
140	H7	7002	3	LT	E. coli	TEM	neg			TEM-19			>256	16	256	>256	16	4	>256	8	16	0.5	0.5	8	1	1	2	0.5	1	>256	128	32	>256	4	32	1
141	H7	7011	4	LT	E. coli	CTX-M G1		106	CTXM-32				>256	16	>256	>256	2	>256	16	64	32	≤0,125	≤0,125	≤0,125	0.5	1	4	0.5	1	1	≤0,125	≤0,125	>256	2	≤0,125	≤0,125
142	H7	7019	1	LT	E. coli	CTX-M G8		60	CTXM-8				>256	16	>256	>256	2	128	1	256	2	≤0,125	≤0,125	≤0,125	1	0.25	2	0.5	0.5	16	0.25	0.25	≤0,125	8	8	0.5
143	H7	7021	2	KT	E. coli	CTX-M G1		90	CTXM-15				>256	128	>256	>256	8	>256	128	256	128	≤0,125	≤0,125	≤0,125	1	16	4	8	2	>256	>256	64	>256	16	2	≤0,125
144	H7	7031	Pre-TX	KT	E. coli	CTX-M G1		63	CTXM-138				>256	128	>256	>256	8	>256	4	>256	32	≤0,125	≤0,125	≤0,125	>256	32	2	32	1	>256	64	16	>256	8	0.5	≤0,125
145	H7	7041	4	LT	E. coli	CTX-M G1		54	CTXM-32				>256	4	256	64	4	>256	32	256	128	≤0,125	≤0,125	≤0,125	16	0.25	4	0.25	1	256	128	32	128	2	16	0.5
146	H7	7068	1	KT	E. coli	SHV		99			SHV-12		>256	4	128	4	16	16	16	≤0,125	64	≤0,125	≤0,125	≤0,125	32	≤0,125	0.5	≤0,125	≤0,125	256	128	32	64	1	1	≤0,125
147	H7	7085	2	KT	E. coli	CTX-M G9		10	CTXM-9				>256	32	>256	2	8	32	0.5	16	4	≤0,125	≤0,125	≤0,125	16	16	32	32	16	>256	0.5	0.5	>256	0.25	2	≤0,125
148	H7	7090	Pre-TX	KT	E. coli	CTX-M G1		84	CTXM-3				>256	256	>256	2	4	>256	2	256	16	≤0,125	≤0,125	≤0,125	0.25	0.25	0.5	≤0,125	0.25	256	≤0,125	0.25	256	0.5	1	≤0,125
149	H7	7096	3	KT	E. coli	SHV		56			SHV-12		128	64	128	8	256	32	64	0.5	16	≤0,125	≤0,125	≤0,125	≤0,125	≤0,125	0.5	≤0,125	0.25	>256	8	4	64	1	64	≤0,125
150	H7	7098	4	KT	E. coli	CTX-M G1		6	CTXM-138				>256	64	>256	0.5	2	128	2	128	8	≤0,125	≤0,125	≤0,125	0.25	0.25	1	≤0,125	0.25	>256	4	4	64	2	1	0.25
151	H7	7112	Pre-TX	KT	E. coli	CTX-M G1		77b	CTXM-15				>256	32	>256	4	8	>256	32	256	64	≤0,125	≤0,125	≤0,125	32	16	4	8	2	>256	64	16	≤0,125	0.5	8	≤0,125
152	H2	2138	3	LT	E. coli	CTX-M G1	neg	38	CTXM-15				>256	>256	>256	>256	128	>256	128	>256	>256	0.5	2	8	1	128	64	64	8	>256	>256	16	1	1	16	≤0,125
153	H1	1039	1	K/LT	K. pneumoniae	SHV-1 hyperproduction	neg	42					>256	>256	>256	>256	32	0.5	16	8	2	1	2	16	0.5	0.5	2	0.25	0.5	64	0.5	0.5	4	16	>256	≤0,125
154	H1	1039	4	K/LT	K. pneumoniae	SHV-1 hyperproduction	neg						>256	>256	>256	>256	>256	256	>256	128	>256	1	4	8	16	16	32	8	16	>256	0.5	0.5	8	16	256	>256
155	H1	1051	3	KT	K. pneumoniae	CTX-M G9		8	CTXM-14				>256	16	>256	256	2	64	1	2	4	≤0,125	≤0,125	≤0,125	32	4	1	4	0.25	8	0.5	0.5	>256	32	32	≤0,125
156	H1	1055	3	KT	K. pneumoniae	CTX-M G9		8	CTXM-14				>256	32	>256	>256	4	32	1	1	2	≤0,125	≤0,125	≤0,125	32	2	0.5	2	0.5	8	0.25	0.25	>256	32	16	≤0,125
157	H1	1095	Pre-TX	LT	K. pneumoniae	CTX-M G1		50a	CTXM-15				>256	64	>256	4	4	128	16	4	32	≤0,125	≤0,125	≤0,125	0.25	4	2	2	1	>256	32	4	>256	1	16	≤0,125
158	H1	1095	2	LT	K. pneumoniae	CTX-M G1	neg		CTXM-15				>256	>256	>256	32	>256	>256	128	32	128	64	4	64	8	8	16	16	8	>256	>256	16	>256	32	>256	≤0,125
159	H1	1095	3	LT	K. pneumoniae	CTX-M G1			CTXM-15				>256	128	>256	8	16	64	32	256	128	≤0,125	≤0,125	≤0,125	0.25	8	2	4	0.5	>256	128	16	>256	8	32	≤0,125
160	H1	1095	4	LT	K. pneumoniae	CTX-M G1/CBP	OXA-48	50a	CTXM-15				>256	>256	>256	>256	64	256	256	>256	>256	1	2	4	128	32	2	16	1	>256	>256	64	2	2	>256	0.25
161	H1	1096	6	KT	K. pneumoniae	CTX-M G1		44	CTXM-15				>256	4	>256	2	2	32	32	>256	64	0.25	≤0,125	≤0,125	0.25	≤0,125	0.5	≤0,125	0.5	8	0.5	0.5	>256	2	>256	0.25
162	H1	1099	4	LT	K. pneumoniae	CTX-M G1/CBP	OXA-48	31a	CTXM-15				>256	>256	>256	>256	128	>256	128	>256	256	32	32	128	0.25	16	4	8	2	>256	>256	64	0.25	2	>256	64
163	H1	1099	Bile	LT	K. pneumoniae	CTX-M G1/CBP	OXA-48	31a	CTXM-15				>256	>256	>256	>256	128	>256	128	>256	256	64	32	128	0.25	8	4	4	2	>256	>256	64	0.5	4	>256	≤0,125
164	H1	1101	1	KT	K. pneumoniae	CTX-M G1/CBP	OXA-48	31a	CTXM-15				>256	>256	>256	>256	64	128	256	>256	>256	2	1	4	128	32	4	32	2	>256	>256	64	2	2	>256	0.25
165	H1	1101	Urine	KT	K. pneumoniae	CTX-M G1/CBP	OXA-48	31a	CTXM-15				>256	>256	>256	>256	64	64	32	16	64	2	2	8	0.25	≤0,125	0.5	≤0,125	0.25	>256	>256	128	128	4	>256	0.5
166	H1	1101	5	KT	K. pneumoniae	CTX-M G1/CBP	OXA-48		CTXM-15				>256	>256	>256	>256	256	>256	128	>256	>256	256	128	>256	128	32	4	16	2	>256	>256	>256	>256	32	>256	2
167	H1	1101	6	KT	K. pneumoniae	CTX-M G1/CBP	OXA-48		CTXM-15				>256	>256	>256	>256	64	128	128	64	256	2	1	8	64	16	4	16	1	>256	>256	256	128	16	>256	≤0,125
168	H1	1102	1	KT	K. pneumoniae	CTX-M G1/CBP	OXA-48	32a	CTXM-15				>256	>256	>256	>256	64	128	256	>256	>256	2	2	8	128	16	4	32	4	>256	>256	64	2	2	>256	0.25
169	H1	1105	2	LT	K. pneumoniae	CTX-M G1		51	CTXM-15				>256	16	>256	4	16	256	64	>256	128	≤0,125	≤0,125	≤0,125	0.25	4	8	2	1	>256	>256	16	>256	32	256	≤0,125
170	H1	1105	3	LT	K. pneumoniae	CTX-M G1			CTXM-156				>256	16	>256	4	16	256	32	>256	128	≤0,125	≤0,125	≤0,125	≤0,125	4	2	2	0.5	>256	>256	32	>256	16	16	≤0,125
171	H1	1105	5	LT	K. pneumoniae	CTX-M G1			CTXM-15				>256	64	>256	2	4	4	1	0.5	0.25	0.25	≤0,125	≤0,125	64	8	1	8	0.25	>256	4	2	>256	1	64	≤0,125
172	H1	1136	1	LT	K. pneumoniae	CTX-M G1/CBP	OXA-48	33	CTXM-15				>256	>256	>256	>256	128	>256	>256	>256	>256	16	16	128	>256	256	16	128	8	>256	>256	64	4	4	>256	≤0,125
173	H1	1137	3	LT	K. pneumoniae	CTX-M G1/CBP	OXA-48	33	CTXM-15				>256	128	>256	32	16	>256	256	>256	256	0.25	0.25	0.5	64	16	4	16	2	>256	>256	64	≤0,125	8	>256	0.5
174	H1	1141	Pre-TX	LT	K. pneumoniae	CTX-M G1/CBP	OXA-48	25a	CTXM-15				>256	>256	>256	>256	16	>256	128	>256	256	2	1	4	0.25	≤0,125	0.5	≤0,125	0.25	>256	8	8	1	2	64	≤0,125
175	H1	1143	3	KT	K. pneumoniae	CTX-M G1/CBP	OXA-48	33	CTXM-15				>256	>256	>256	>256	64	>256	>256	>256	>256	2	1	8	128	32	4	32	2	>256	>256	256	256	1	>256	0.25
176	H1	1151	2	LT	K. pneumoniae	CTX-M G1/CBP	OXA-48	25b	CTXM-15				>256	>256	>256	>256	16	>256	128	>256	256	2	8	4	≤0,125	≤0,125	0.5	≤0,125	0.25	>256	32	16	1	0.25	16	≤0,125
177	H1	1151	3	LT	K. pneumoniae	CTX-M G1/CBP	OXA-48		CTXM-15				>256	>256	>256	>256	64	>256	128	>256	256	4	8	32	≤0,125	≤0,125	0.5	≤0,125	≤0,125	>256	64	16	1	0.25	128	≤0,125
178	H1	1151	4	LT	K. pneumoniae	CTX-M G1/CBP	OXA-48		CTXM-15				>256	>256	>256	>256	128	>256	256	>256	>256	16	32	64	≤0,125	≤0,125	1	≤0,125	≤0,125	>256	>256	128	8	2	≤0,125	≤0,125
179	H1	1159	1	LT	K. pneumoniae	CTX-M G1/CBP	OXA-48	33	CTXM-15				>256	>256	>256	>256	64	>256	256	>256	>256	≤0,125	0.25	0.5	128	4	0.25	16	0.25	256	>256	64	128	4	>256	≤0,125
180	H1	1159	2	LT	K. pneumoniae	CTX-M G1/CBP	OXA-48		CTXM-15				>256	>256	>256	>256	64	>256	256	>256	>256	≤0,125	0.25	1	64	2	0.5	8	≤0,125	>256	>256	128	128	4	>256	32
181	H1	1176	3	LT	K. pneumoniae	CTX-M G1/CBP	OXA-48	41a	CTXM-15				>256	>256	256	>256	32	>256	256	32	>256	1	1	16	64	16	2	8	1	>256	>256	64	2	1	256	≤0,125
182	H1	1184	2	LT	K. pneumoniae	CTX-M G1/CBP	OXA-48	41b	CTXM-15				>256	>256	>256	>256	64	256	128	>256	>256	0.5	1	4	128	16	2	8	1	>256	>256	64	>256	1	>256	≤0,125
183	H1	1196	2	LT	K. pneumoniae	CTX-M G1/CBP	OXA-48	41c	CTXM-15				>256	>256	>256	>256	64	>256	128	>256	>256	1	1	4	128	16	2	16	1	>256	>256	64	>256	0.5	>256	1
184	H2	2001	3	KT	K. pneumoniae	Carbapenemase	VIM-1	29					>256	>256	256	256	64	64	256	8	≤0,125	8	4	2	1	8	1	2	1	16	0.5	0.5	>256	2	>256	≤0,125
185	H2	2004	3	KT	K. pneumoniae	CTX-M G1		39	CTXM-15				>256	16	>256	>256	4	256	32	256	16	0.25	≤0,125	≤0,125	0.25	0.25	1	≤0,125	0.25	8	0.25	0.5	>256	2	32	≤0,125
186	H2	2013	3	LT	K. pneumoniae	CTX-M G1		47	CTXM-15				>256	256	>256	>256	2	>256	128	>256	128	≤0,125	≤0,125	≤0,125	64	16	4	8	1	>256	128	16	>256	16	8	≤0,125
187	H2	2013	5	LT	K. pneumoniae	CTX-M G1			CTXM-15				>256	64	>256	>256	2	>256	32	>256	64	≤0,125	≤0,125	≤0,125	0.25	0.25	1	≤0,125	0.25	>256	16	8	>256	16	64	≤0,125
188	H2	2018	1	KT	K. pneumoniae	CTX-M G1		5c	CTXM-15				>256	128	>256	>256	8	>256	32	32	64	0.25	≤0,125	≤0,125	64	32	4	8	2	16	2	0.5	>256	2	64	0.5
189	H2	2022	1	KT	K. pneumoniae	CTX-M G1		3	CTXM-15				>256	128	>256	>256	2	256	32	256	32	≤0,125	≤0,125	≤0,125	64	32	4	16	2	16	2	0.25	>256	0.5	64	0.25
190	H2	2022	Skin abscess	KT	K. pneumoniae	CTX-M G1		3	CTXM-15				>256	128	>256	>256	1	256	32	128	32	≤0,125	≤0,125	≤0,125	64	64	4	16	1	16	0.5	0.25	>256	4	16	≤0,125
191	H2	2024	2	KT	K. pneumoniae	CTX-M G1/CBP	OXA-48	49	CTXM-15				>256	>256	>256	>256	16	>256	256	>256	>256	4	4	32	0.25	16	4	16	2	>256	>256	8	>256	4	256	≤0,125
192	H2	2024	2	KT	K. pneumoniae	CTX-M G1			CTXM-15				>256	128	>256	>256	4	256	64	16	64	≤0,125	≤0,125	≤0,125	64	16	2	8	1	16	4	0.5	>256	2	16	≤0,125
193	H2	2026	3	KT	K. pneumoniae	CTX-M G1		45	CTXM-15				>256	32	>256	4	4	256	16	>256	32	1	≤0,125	≤0,125	32	2	2	4	0.25	8	0.25	0.25	>256	0.25	8	≤0,125
194	H2	2035	4	LT	K. pneumoniae	CTX-M G1		48	CTXM-15				>256	>256	>256	64	4	>256	256	>256	>256	0.25	≤0,125	0.25	64	32	2	32	4	>256	64	16	>256	4	8	≤0,125
195	H2	2037	3	KT	K. pneumoniae	CTX-M G1		1	CTXM-15				>256	64	>256	2	2	256	16	>256	32	≤0,125	≤0,125	≤0,125	64	4	1	8	0.25	16	0.5	0.5	>256	≤0,125	16	≤0,125
196	H2	2045	2	LT	K. pneumoniae	CTX-M G1	neg	52	CTXM-15				>256	32	>256	16	128	>256	64	>256	128	1	0.5	2	0.25	0.25	0.5	≤0,125	0.25	>256	64	32	≤0,125	0.25	64	≤0,125
197	H2	2068	3	KT	K. pneumoniae	CTX-M G1		16	CTXM-15				>256	>256	>256	>256	8	>256	256	>256	>256	≤0,125	≤0,125	≤0,125	64	64	2	8	1	>256	128	16	>256	2	>256	≤0,125
198	H2	2070	1	LT	K. pneumoniae	CTX-M G9		46	CTXM-9				>256	16	128	32	32	128	256	32	>256	≤0,125	≤0,125	≤0,125	4	16	2	32	2	4	≤0,125	≤0,125	128	1	256	≤0,125
199	H2	2074	1	KT	K. pneumoniae	CTX-M G1		5a	CTXM-15				>256	32	>256	8	2	128	32	256	128	≤0,125	≤0,125	≤0,125	≤0,125	8	2	2	0.5	8	2	0.25	>256	1	256	≤0,125
200	H2	2076	3	KT	K. pneumoniae	CTX-M G1		5a	CTXM-15				>256	128	128	>256	4	256	64	256	256	≤0,125	≤0,125	0.25	32	16	2	8	0.5	16	4	0.25	>256	2	>256	≤0,125
201	H2	2078	1	LT	K. pneumoniae	CTX-M G1		16	CTXM-15				>256	256	256	>256	8	256	256	256	>256	≤0,125	≤0,125	≤0,125	64	64	4	8	1	>256	128	8	>256	4	32	≤0,125
202	H2	2085	1	LT	K. pneumoniae	CTX-M G1		19	CTXM-15				>256	64	>256	32	4	256	32	>256	>256	0.5	≤0,125	≤0,125	256	>256	8	256	4	>256	>256	16	>256	1	32	≤0,125
203	H2	2086	1	K/LT	K. pneumoniae	CTX-M G1		15a	CTXM-15				>256	>256	>256	32	8	>256	128	>256	>256	≤0,125	≤0,125	0.25	64	16	4	2	1	>256	128	16	>256	2	64	≤0,125
204	H2	2086	2	K/LT	K. pneumoniae	CTX-M G1			CTXM-15				>256	256	>256	32	4	>256	128	>256	>256	≤0,125	≤0,125	0.25	64	32	4	16	1	>256	>256	16	>256	4	64	≤0,125
205	H2	2096	Pre-TX	LT	K. pneumoniae	CTX-M G1		12	CTXM-15				>256	128	256	32	32	>256	64	128	128	≤0,125	≤0,125	≤0,125	64	128	8	64	2	32	16	2	>256	2	16	64
206	H2	2097	1	KT	K. pneumoniae	CTX-M G1/CBP	OXA-48	53	CTXM-15				>256	>256	>256	256	32	>256	128	>256	>256	0.5	0.5	2	≤0,125	≤0,125	0.5	≤0,125	≤0,125	>256	8	4	1	1	256	≤0,125
207	H2	2099	5	KT	K. pneumoniae	CTX-M G1		17	CTXM-15				>256	>256	>256	>256	8	256	64	>256	256	≤0,125	≤0,125	≤0,125	64	16	1	8	0.5	>256	32	2	>256	0.25	32	≤0,125
208	H2	2099	6	KT	K. pneumoniae	CTX-M G1			CTXM-15				>256	128	>256	128	16	>256	128	>256	256	≤0,125	≤0,125	≤0,125	64	8	1	8	0.5	>256	16	2	>256	0.25	128	≤0,125
209	H2	2102	2	LT	K. pneumoniae	CTX-M G1/CBP	OXA-48	54	CTXM-15				>256	>256	>256	>256	32	>256	128	>256	256	2	0.5	2	≤0,125	0.25	0.25	≤0,125	0.25	>256	64	32	1	0.5	128	≤0,125
210	H2	2105	2	KT	K. pneumoniae	CTX-M G1		14	CTXM-15				>256	64	>256	16	16	128	64	>256	128	≤0,125	≤0,125	≤0,125	32	16	2	8	0.5	8	2	0.25	>256	0.25	32	≤0,125
211	H2	2106	2	KT	K. pneumoniae	CTX-M G1		15b	CTXM-15				>256	128	256	16	4	>256	32	>256	256	0.25	≤0,125	≤0,125	32	16	2	16	1	>256	64	8	>256	1	32	≤0,125
212	H2	2111	2	KT	K. pneumoniae	CTX-M G1		10a	CTXM-15				>256	64	256	4	16	>256	16	>256	64	0.5	≤0,125	≤0,125	≤0,125	8	1	2	0.5	16	2	≤0,125	256	4	16	≤0,125
213	H2	2113	3	LT	K. pneumoniae	CTX-M G1	neg	10b	CTXM-15				>256	>256	256	>256	8	>256	>256	>256	>256	2	16	128	≤0,125	8	8	16	1	>256	>256	64	>256	2	>256	≤0,125
214	H2	2118	Pre-TX	KT	K. pneumoniae	CTX-M G1		7	CTXM-15				>256	>256	256	>256	>256	>256	256	128	>256	0.25	≤0,125	0.5	64	64	2	16	1	128	32	4	>256	8	128	≤0,125
215	H2	2127	2	KT	K. pneumoniae	CTX-M G1		21	CTXM-15				>256	8	>256	128	2	64	16	4	32	≤0,125	≤0,125	≤0,125	32	8	1	4	0.5	>256	32	8	>256	1	128	≤0,125
216	H3	3002	Pre-TX	LT	K. pneumoniae	SHV		26			SHV-2		>256	4	128	128	4	16	1	0.25	64	0.5	≤0,125	≤0,125	128	8	4	4	0.5	>256	64	16	>256	2	64	0.25
217	H3	3002	4	LT	K. pneumoniae	SHV					SHV-2		>256	8	256	256	8	8	1	0.5	0.5	0.5	≤0,125	≤0,125	64	8	2	8	1	>256	>256	16	>256	8	64	≤0,125
218	H3	3014	3	LT	K. pneumoniae	SHV		55			SHV-12		128	64	32	32	128	4	64	≤0,125	1	≤0,125	≤0,125	≤0,125	≤0,125	0.25	0.5	≤0,125	0.25	4	≤0,125	≤0,125	≤0,125	2	64	≤0,125
219	H3	3016	1	LT	K. pneumoniae	Carbapenemase	VIM-1	35					>256	>256	>256	>256	64	128	128	16	≤0,125	4	4	2	1	8	1	1	0.5	4	≤0,125	≤0,125	>256	4	4	≤0,125
220	H3	3016	4	LT	K. pneumoniae	Carbapenemase	VIM-1						>256	>256	>256	>256	>256	>256	>256	>256	>256	4	16	16	>256	>256	256	16	64	>256	0.5	0.5	>256	1	>256	>256
221	H3	3050	Pre-TX	LT	K. pneumoniae	TEM		38		TEM-169			>256	64	>256	16	64	4	1	0.25	≤0,125	≤0,125	≤0,125	≤0,125	>256	>256	>256	>256	>256	>256	256	64	>256	2	256	0.25
222	H3	3061	1	LT	K. pneumoniae	CTX-M G1/CBP	OXA-48	31b	CTXM-15				>256	>256	>256	>256	64	>256	64	>256	256	2	0.5	4	256	32	8	256	4	>256	>256	128	>256	256	16	128
223	H3	3062	1	LT	K. pneumoniae	CTX-M G1/CBP	OXA-48	36	CTXM-15				>256	>256	>256	>256	128	>256	256	>256	256	2	1	2	64	16	2	16	1	>256	>256	64	>256	>256	128	≤0,125
224	H3	3064	2	LT	K. pneumoniae	CTX-M G1/CBP	OXA-48	36	CTXM-15				>256	256	>256	>256	256	256	32	128	128	4	1	4	128	8	1	8	0.5	>256	256	32	>256	256	>256	≤0,125
225	H3	3065	2	LT	K. pneumoniae	CTX-M G1/CBP	OXA-48	32b	CTXM-15				>256	16	>256	>256	16	256	64	256	256	0.5	0.5	2	32	16	1	8	0.5	>256	>256	32	0.25	128	>256	≤0,125
226	H3	3096	Pre-TX	LT	K. pneumoniae	CTX-M G1		NT	CTXM-32				>256	>256	>256	8	1	128	128	8	64	32	≤0,125	≤0,125	≤0,125	≤0,125	≤0,125	≤0,125	≤0,125	256	32	16	≤0,125	256	32	≤0,125
227	H3	3132	Pre-TX	LT	K. pneumoniae	CTX-M G1/CBP	KPC-2	2	CTXM-15				>256	>256	>256	>256	32	>256	16	128	128	4	8	8	0.25	≤0,125	0.5	≤0,125	≤0,125	32	≤0,125	≤0,125	≤0,125	≤0,125	64	≤0,125
228	H3	3135	1	LT	K. pneumoniae	CTX-M G9		57	CTXM-14				>256	>256	>256	256	128	128	16	2	4	0.5	≤0,125	≤0,125	≤0,125	≤0,125	0.25	≤0,125	≤0,125	8	0.25	0.5	256	0.5	64	≤0,125
229	H4	4007	2	LT	K. pneumoniae	CTX-M G1/CBP	OXA-48	31c	CTXM-15				>256	>256	>256	>256	64	>256	64	128	128	1	0.5	2	128	64	4	16	1	>256	>256	32	>256	4	>256	≤0,125
230	H4	4020	1	KT	K. pneumoniae	CTX-M G1/CBP	OXA-48	23	CTXM-15				>256	>256	>256	>256	8	256	>256	64	>256	2	0.5	4	64	16	2	8	1	>256	64	8	>256	16	64	≤0,125
231	H4	4023	3	KT	K. pneumoniae	CTX-M G1/CBP	OXA-48	22a	CTXM-15				>256	>256	>256	>256	4	>256	256	>256	>256	1	0.5	4	64	8	2	8	1	>256	64	8	>256	8	128	0.25
232	H4	4024	1	KT	K. pneumoniae	CTX-M G1/CBP	OXA-48	22a	CTXM-15				>256	>256	>256	>256	8	>256	>256	>256	>256	1	1	2	32	16	4	8	1	>256	64	8	>256	16	32	2
233	H4	4027	3	KT	K. pneumoniae	Carbapenemase	OXA-48	37					32	256	>256	>256	8	8	0.25	≤0,125	2	2	0.5	2	2	4	4	1	4	32	0.5	0.25	>256	0.5	128	0.25
234	H4	4029	4	KT	K. pneumoniae	CTX-M G1/CBP	OXA-48	22a	CTXM-15				>256	>256	>256	>256	4	256	256	256	>256	2	0.5	4	32	8	1	4	0.5	>256	32	8	>256	0.5	128	≤0,125
235	H4	4034	2	KT	K. pneumoniae	CTX-M G1/CBP	OXA-48	22a	CTXM-15				>256	128	>256	>256	4	>256	256	>256	256	1	0.5	4	32	8	2	4	0.5	>256	32	8	>256	0.5	16	≤0,125
236	H4	4035	1	KT	K. pneumoniae	CTX-M G1/CBP	OXA-48	22a	CTXM-15				>256	128	>256	>256	4	>256	256	>256	>256	1	0.5	4	32	8	1	4	0.5	>256	32	8	>256	0.25	16	≤0,125
237	H4	4036	2	KT	K. pneumoniae	Carbapenemase	OXA-48	4					>256	128	>256	128	4	0.5	≤0,125	≤0,125	≤0,125	0.5	0.25	0.5	0.25	≤0,125	0.5	≤0,125	0.25	2	≤0,125	≤0,125	>256	≤0,125	2	≤0,125
238	H4	4038	3	KT	K. pneumoniae	CTX-M G1/CBP	OXA-48	22a	CTXM-15				>256	>256	>256	>256	8	>256	256	>256	>256	4	2	8	32	32	1	16	1	>256	>256	8	>256	0.5	128	≤0,125
239	H4	4042	2	KT	K. pneumoniae	CTX-M G1/CBP	OXA-48	22a	CTXM-15				>256	128	>256	>256	16	>256	>256	>256	>256	1	0.25	4	32	16	2	8	0.5	>256	128	8	>256	0.25	128	≤0,125
240	H4	4046	3	KT	K. pneumoniae	CTX-M G1/CBP	OXA-48	22a	CTXM-15				>256	>256	>256	>256	8	>256	256	>256	>256	2	1	4	64	16	2	8	1	>256	128	16	>256	0.5	>256	0.25
241	H4	4049	1	KT	K. pneumoniae	CTX-M G1/CBP	OXA-48	22a	CTXM-15				>256	>256	>256	>256	8	>256	256	>256	>256	1	0.5	8	64	16	2	8	0.5	>256	64	8	>256	0.5	>256	≤0,125
242	H4	4051	1	KT	K. pneumoniae	CTX-M G1/CBP	OXA-48	24	CTXM-15				>256	256	>256	>256	4	>256	256	>256	>256	2	0.5	4	64	16	2	8	1	>256	128	8	>256	0.5	>256	≤0,125
243	H4	4053	2	KT	K. pneumoniae	CTX-M G1/CBP	OXA-48	22a	CTXM-15				>256	128	>256	>256	2	>256	128	>256	128	1	0.25	2	32	16	2	4	1	>256	64	16	>256	≤0,125	64	≤0,125
244	H4	4054	3	KT	K. pneumoniae	CTX-M G1/CBP	OXA-48	22a	CTXM-15				>256	128	>256	>256	4	>256	256	>256	256	0.5	0.5	2	64	16	2	8	0.5	>256	128	8	256	0.25	64	≤0,125
245	H4	4056	3	KT	K. pneumoniae	CTX-M G1/CBP	OXA-48	22a	CTXM-15				>256	256	>256	>256	8	>256	256	>256	>256	8	2	4	64	16	2	8	0.5	>256	>256	8	>256	≤0,125	128	0.25
246	H4	4058	2	KT	K. pneumoniae	CTX-M G1/CBP	OXA-48	22a	CTXM-15				>256	>256	>256	>256	8	>256	256	>256	>256	0.5	1	16	64	16	4	8	1	>256	128	8	>256	0.25	128	≤0,125
247	H4	4059	1	KT	K. pneumoniae	CTX-M G1/CBP	OXA-48	22a	CTXM-15				>256	128	>256	>256	8	256	128	256	256	0.5	0.25	8	32	16	2	4	0.5	>256	64	8	>256	1	128	≤0,125
248	H4	4062	3	KT	K. pneumoniae	CTX-M G1/CBP	OXA-48	22a	CTXM-15				>256	>256	>256	>256	>256	>256	>256	>256	>256	2	8	16	>256	>256	256	128	64	>256	>256	64	>256	0.5	128	>256
249	H4	4066	3	KT	K. pneumoniae	CTX-M G1/CBP	OXA-48	22b	CTXM-15				>256	256	>256	>256	4	>256	>256	256	256	2	0.25	2	≤0,125	≤0,125	0.25	≤0,125	≤0,125	128	8	8	>256	≤0,125	>256	1
250	H4	4072	1	KT	K. pneumoniae	CTX-M G1/CBP	OXA-48	22b	CTXM-15				>256	256	>256	>256	4	>256	>256	256	>256	1	0.5	2	≤0,125	≤0,125	0.25	≤0,125	≤0,125	256	8	4	>256	≤0,125	>256	≤0,125
251	H4	4074	2	KT	K. pneumoniae	CTX-M G1		43	CTXM-15				>256	16	>256	16	32	>256	>256	128	256	≤0,125	≤0,125	0.25	≤0,125	≤0,125	0.25	≤0,125	≤0,125	64	2	2	>256	2	>256	≤0,125
252	H4	4078	Pre-TX	KT	K. pneumoniae	CTX-M G1/CBP	OXA-48	22b	CTXM-15				>256	>256	>256	>256	8	>256	>256	256	>256	2	1	2	≤0,125	≤0,125	0.5	≤0,125	≤0,125	256	16	4	>256	≤0,125	>256	≤0,125
253	H4	4028	4	KT	K. pneumoniae	CTX-M G1/CBP	OXA-48	22a	CTXM-15				>256	>256	>256	>256	32	>256	>256	>256	>256	8	4	32	32	16	2	8	1	>256	32	8	>256	8	32	≤0,125
254	H5	5010	2	KT	K. pneumoniae	CTX-M G1/CBP	OXA-48	40	CTXM-15				>256	>256	>256	>256	128	>256	>256	>256	>256	64	128	256	0.25	0.25	1	2	0.25	>256	>256	64	>256	2	>256	0.5
255	H5	5019	2	KT	K. pneumoniae	CTX-M G1		20	CTXM-15				>256	256	>256	8	4	>256	64	>256	128	≤0,125	≤0,125	≤0,125	32	16	4	4	2	>256	128	32	>256	1	64	≤0,125
256	H5	5034	2	KT	K. pneumoniae	CTX-M G1		11	CTXM-138				>256	>256	>256	16	2	>256	128	>256	128	≤0,125	≤0,125	≤0,125	64	16	4	16	1	>256	32	4	>256	≤0,125	32	0.25
257	H5	5034	4	KT	K. pneumoniae	CTX-M G1	neg		CTXM-138				>256	>256	>256	>256	64	>256	>256	>256	>256	2	2	16	64	16	4	16	1	>256	>256	128	>256	4	>256	256
258	H6	6024	1	LT	K. pneumoniae	Carbapenemase	KPC-2	50b					>256	>256	>256	>256	>256	>256	>256	>256	>256	64	256	>256	2	16	64	128	16	>256	>256	128	>256	1	128	64
259	H6	6024	Urine	LT	K. pneumoniae	Carbapenemase	KPC-2	34					>256	>256	>256	>256	>256	>256	>256	>256	>256	64	256	>256	4	128	16	128	64	>256	>256	128	>256	1	256	64
260	H6	6046	3	KT	K. pneumoniae	SHV-1 hyperproduction		30					>256	>256	>256	>256	8	4	16	1	2	≤0,125	≤0,125	≤0,125	≤0,125	1	0.5	≤0,125	0.25	>256	1	2	128	4	4	4
261	H6	6050	Pre-TX	LT	K. pneumoniae	CTX-M G1		9	CTXM-15				>256	64	>256	16	8	>256	32	>256	32	0.25	≤0,125	≤0,125	≤0,125	8	2	2	0.5	128	32	4	>256	2	4	≤0,125
262	H6	6050	2	LT	K. pneumoniae	CTX-M G1			CTXM-15				>256	128	>256	8	4	>256	32	>256	128	0.25	≤0,125	≤0,125	≤0,125	8	2	4	1	16	2	0.5	>256	1	64	0.25
263	H6	6059	2	KT	K. pneumoniae	CTX-M G1		18a	CTXM-15				>256	128	>256	>256	8	>256	64	64	64	0.25	≤0,125	≤0,125	32	16	2	8	1	>256	128	16	>256	1	32	≤0,125
264	H6	6059	Urine	KT	K. pneumoniae	CTX-M G1		18b	CTXM-15				>256	64	>256	256	8	>256	>256	>256	>256	≤0,125	≤0,125	0.5	32	8	2	16	0.25	128	128	16	>256	2	8	≤0,125
265	H7	7004	1	LT	K. pneumoniae	SHV	neg	13			SHV-12		>256	>256	>256	>256	64	>256	>256	>256	>256	0.5	2	8	128	8	1	16	0.5	>256	16	16	>256	4	128	4
266	H7	7012	3	LT	K. pneumoniae	CTX-M G1	neg	50c	CTXM-15				>256	>256	>256	>256	64	>256	>256	>256	>256	≤0,125	0.5	≤0,125	0.5	16	16	16	4	>256	64	8	8	2	32	32
267	H7	7012	1	LT	K. pneumoniae	CTX-M G1			CTXM-15				>256	256	>256	>256	2	>256	64	>256	128	≤0,125	≤0,125	≤0,125	0.5	32	16	32	4	>256	32	2	256	4	32	≤0,125
268	H7	7012	4	LT	K. pneumoniae	CTX-M G1			CTXM-15				>256	>256	>256	>256	4	>256	128	>256	256	0.25	≤0,125	≤0,125	0.5	16	8	16	4	>256	32	4	64	4	128	32
269	H7	7015	1	LT	K. pneumoniae	Carbapenemase	VIM-1	27					>256	>256	>256	>256	64	256	>256	256	≤0,125	8	16	4	1	8	2	1	0.5	8	≤0,125	≤0,125	>256	4	128	≤0,125
270	H7	7031	3	KT	K. pneumoniae	CTX-M G1		56	CTXM-15				>256	64	>256	>256	4	256	64	>256	64	0.5	≤0,125	≤0,125	0.25	≤0,125	1	≤0,125	0.25	8	0.5	0.5	>256	64	>256	≤0,125
271	H7	7035	Pre-TX	LT	K. pneumoniae	CTX-M G1		50d	CTXM-15				>256	128	>256	>256	16	256	32	>256	128	≤0,125	≤0,125	≤0,125	0.25	8	2	2	0.5	>256	>256	16	16	16	64	0.25
272	H7	7047	Pre-TX	KT	K. pneumoniae	CTX-M G1		5b	CTXM-15				>256	>256	>256	>256	16	256	128	>256	128	≤0,125	≤0,125	≤0,125	64	16	4	16	1	32	16	2	>256	16	64	≤0,125
273	H7	7062	4	LT	K. pneumoniae	CTX-M G1/CBP	OXA-48	28	CTXM-15				>256	>256	>256	>256	128	>256	64	>256	256	2	1	16	>256	64	2	128	1	>256	>256	32	>256	2	>256	0.5
274	H1	1001	1	KT	E. cloacae	CTX-M G9		21a	CTXM-9				>256	>256	256	256	256	32	2	2	2	0.25	≤0,125	≤0,125	2	2	1	0.25	0.25	32	0.25	0.5	0.25	4	64	≤0,125
275	H1	1001	Blood	KT	E. cloacae	CTX-M G9		21a	CTXM-9				>256	>256	>256	>256	256	32	2	2	2	0.25	≤0,125	≤0,125	2	2	1	0.25	0.25	32	0.25	0.5	0.25	4	64	≤0,125
276	H1	1043	1	KT	E. cloacae	CTX-M G9		21b	CTXM-9				>256	>256	>256	>256	256	32	2	4	8	0.5	≤0,125	≤0,125	4	4	1	≤0,125	0.25	32	≤0,125	2	1	16	64	≤0,125
277	H1	1045	3	LT	E. cloacae	AmpC chromosomal hyperproduction		3					>256	>256	32	32	>256	16	16	≤0,125	8	1	≤0,125	0.5	0.5	1	1	0.25	0.5	2	≤0,125	≤0,125	≤0,125	16	32	256
278	H1	1046	3	KT	E. cloacae	CTX-M G1		20	CTXM-15				>256	>256	>256	>256	16	>256	64	256	64	≤0,125	≤0,125	≤0,125	128	32	4	16	1	64	2	0.5	>256	32	16	≤0,125
279	H1	1046	4	KT	E. cloacae	AmpC chromosomal hyperproduction		11					>256	>256	>256	>256	128	128	128	2	32	0.25	≤0,125	0.5	0.25	0.25	1	0.25	0.25	4	≤0,125	≤0,125	>256	8	1	≤0,125
280	H1	1053	1	K/LT	E. cloacae	AmpC chromosomal hyperproduction		12					>256	>256	>256	>256	128	128	256	2	64	0.5	≤0,125	0.5	0.25	0.25	1	≤0,125	0.25	4	≤0,125	≤0,125	0.25	16	16	≤0,125
281	H1	1060	2	KT	E. cloacae	CTX-M G9	neg	8	CTXM-9				>256	>256	128	256	256	32	2	1	2	0.5	0.25	1	4	4	1	0.25	0.5	32	0.25	0.5	>256	1	32	0.25
282	H1	1060	3	KT	E. cloacae	CTX-M G9	neg		CTXM-9				>256	>256	>256	>256	>256	128	8	4	4	1	0.25	1	2	2	1	0.25	1	32	0.5	0.5	>256	2	64	0.25
283	H1	1077	Pre-TX	KT	E. cloacae	AmpC chromosomal hyperproduction		6					>256	>256	>256	128	128	256	128	2	32	0.25	≤0,125	≤0,125	0.25	0.25	1	0.25	0.25	2	≤0,125	≤0,125	≤0,125	0.5	64	≤0,125
284	H1	1094	2	LT	E. cloacae	AmpC chromosomal hyperproduction	neg	4					>256	>256	256	32	>256	>256	128	8	128	16	4	128	8	1	16	32	16	>256	16	4	32	32	>256	>256
285	H1	1094	3	LT	E. cloacae	AmpC chromosomal hyperproduction							>256	>256	64	32	>256	64	32	≤0,125	32	0.5	≤0,125	0.25	≤0,125	≤0,125	0.5	≤0,125	≤0,125	4	≤0,125	≤0,125	≤0,125	≤0,125	32	2
286	H1	1116	1	K/LT	E. cloacae	AmpC chromosomal hyperproduction		9					>256	>256	128	8	128	64	64	1	16	0.25	≤0,125	0.5	≤0,125	0.25	1	≤0,125	0.25	4	≤0,125	≤0,125	0.25	1	64	≤0,125
287	H1	1178	6	KT	E. cloacae	CTX-M G1		13	CTXM-32				>256	256	256	8	256	>256	4	>256	128	≤0,125	≤0,125	≤0,125	8	64	0.5	16	≤0,125	4	≤0,125	≤0,125	64	≤0,125	≤0,125	≤0,125
288	H1	1197	1	KT	E. cloacae	AmpC chromosomal hyperproduction		14					256	256	64	64	>256	256	256	0.5	128	0.25	≤0,125	1	≤0,125	≤0,125	0.25	≤0,125	≤0,125	2	≤0,125	≤0,125	≤0,125	≤0,125	4	1
289	H2	2001	1	KT	E. cloacae	AmpC chromosomal hyperproduction		7					>256	>256	>256	>256	256	256	64	1	32	0.25	≤0,125	1	0.25	0.25	1	≤0,125	0.5	32	≤0,125	0.25	0.5	2	32	≤0,125
290	H2	2100	1	KT	E. cloacae	Carbapenemase	VIM-1	18					>256	>256	>256	>256	>256	>256	>256	256	≤0,125	8	16	16	4	16	1	2	0.5	>256	16	4	>256	1	4	≤0,125
291	H2	2133	Pre-TX	KT	E. cloacae	AmpC chromosomal hyperproduction		2					>256	128	128	128	>256	64	256	0.5	64	0.5	≤0,125	0.25	≤0,125	≤0,125	0.5	≤0,125	≤0,125	4	≤0,125	≤0,125	0.25	8	128	64
292	H3	3033	Pre-TX	LT	E. cloacae	AmpC chromosomal hyperproduction		17					>256	>256	>256	>256	256	128	128	1	32	0.25	≤0,125	0.5	0.25	≤0,125	0.5	0.25	0.25	2	≤0,125	≤0,125	≤0,125	2	16	≤0,125
293	H5	5001	3	KT	E. cloacae	Carbapenemase	VIM-1	1					>256	>256	>256	>256	>256	256	>256	128	1	4	8	4	1	4	2	2	0.5	>256	32	32	>256	1	32	≤0,125
294	H6	6025	Pre-TX	LT	E. cloacae	AmpC chromosomal hyperproduction		5					>256	>256	>256	>256	>256	>256	256	32	64	0.25	≤0,125	2	0.25	0.25	1	0.25	0.25	2	≤0,125	≤0,125	>256	0.5	>256	≤0,125
295	H6	6037	4	KT	E. cloacae	AmpC chromosomal hyperproduction		19					128	64	2	2	>256	0.5	1	≤0,125	0.5	0.25	≤0,125	≤0,125	0.25	0.25	0.5	0.5	0.25	2	≤0,125	≤0,125	0.5	≤0,125	64	0.25
296	H6	6037	Catheter	KT	E. cloacae	AmpC chromosomal hyperproduction		19					256	128	2	2	>256	4	1	2	0.25	0.25	≤0,125	0.5	0.5	4	0.5	0.25	≤0,125	4	≤0,125	≤0,125	2	0.25	64	≤0,125
297	H6	6039	4	LT	E. cloacae	CTX-M G9		16	CTXM-9				>256	>256	64	4	>256	8	1	1	1	0.25	≤0,125	0.25	4	2	0.5	0.25	≤0,125	16	0.5	0.5	>256	0.25	64	0.25
298	H7	7004	1	LT	E. cloacae	AmpC chromosomal hyperproduction	neg	10					>256	>256	>256	>256	256	256	256	16	64	0.5	0.5	1	0.25	0.5	1	0.25	0.5	2	≤0,125	0.25	≤0,125	2	64	1
299	H7	7128	Pre-TX	LT	E. cloacae	SHV /CBP	OXA-48	15			SHV-12		>256	>256	>256	>256	>256	256	>256	256	>256	4	4	16	≤0,125	≤0,125	2	≤0,125	0.25	>256	64	32	≤0,125	4	128	>256
300	H1	1003	1	KT	C. freundii	AmpC chromosomal hyperproduction		2					>256	>256	>256	>256	>256	64	>256	4	64	1	≤0,125	0.5	0.5	0.5	2	0.25	0.5	8	0.25	0.5	≤0,125	2	8	≤0,125
301	H1	1065	1	K/LT	C. freundii	AmpC chromosomal hyperproduction		11					>256	>256	128	128	128	16	64	1	16	1	≤0,125	≤0,125	0.5	2	2	0.5	1	4	≤0,125	≤0,125	≤0,125	1	0.5	2
302	H1	1074	Pre-TX	KT	C. freundii	AmpC chromosomal hyperproduction		8					>256	>256	128	8	256	32	128	0.25	32	0.25	≤0,125	≤0,125	0.5	0.25	1	0.25	0.5	8	≤0,125	≤0,125	≤0,125	0.5	1	≤0,125
303	H1	1082	3	LT	C. freundii	AmpC chromosomal hyperproduction		12					>256	>256	64	8	128	16	64	≤0,125	8	0.25	≤0,125	≤0,125	0.25	0.25	0.5	0.25	0.25	>256	0.5	0.5	≤0,125	0.5	4	≤0,125
304	H1	1087	2	LT	C. freundii	AmpC chromosomal hyperproduction		13a					>256	>256	>256	256	128	128	256	0.5	64	0.25	≤0,125	0.25	1	16	32	128	8	>256	32	32	>256	1	2	≤0,125
305	H1	1094	3	LT	C. freundii	AmpC chromosomal hyperproduction		4					>256	>256	256	64	>256	64	256	2	128	0.5	≤0,125	0.25	0.25	0.25	1	0.25	0.5	8	≤0,125	0.25	≤0,125	≤0,125	2	≤0,125
306	H1	1096	1	KT	C. freundii	CTX-M G9		9	CTXM-14				>256	128	>256	1	64	32	2	128	64	1	≤0,125	≤0,125	≤0,125	≤0,125	0.5	≤0,125	0.25	2	≤0,125	≤0,125	≤0,125	≤0,125	0.5	≤0,125
307	H1	1104	Pre-TX	LT	C. freundii	AmpC chromosomal hyperproduction		7					>256	>256	64	4	256	64	128	≤0,125	32	0.25	≤0,125	≤0,125	0.5	≤0,125	0.5	≤0,125	0.25	2	≤0,125	≤0,125	≤0,125	0.25	2	≤0,125
308	H1	1125	4	LT	C. freundii	AmpC chromosomal hyperproduction		13b					>256	>256	>256	128	128	32	128	1	32	0.5	≤0,125	0.25	1	16	16	64	8	>256	64	32	>256	2	8	≤0,125
309	H1	1130	2	KT	C. freundii	AmpC chromosomal hyperproduction		18					>256	>256	128	16	256	32	>256	0.5	32	1	≤0,125	0.25	0.25	0.25	1	0.25	0.25	8	≤0,125	≤0,125	>256	1	2	≤0,125
310	H1	1151	6	LT	C. freundii	CTX-M G1		20	CTXM-32				>256	32	128	1	64	>256	64	>256	256	0.5	≤0,125	≤0,125	64	64	1	32	0.25	4	≤0,125	≤0,125	128	0.25	4	≤0,125
311	H1	1163	1	KT	C. freundii	AmpC chromosomal hyperproduction		17					>256	128	128	32	256	128	256	1	64	0.5	≤0,125	0.25	≤0,125	0.25	0.5	≤0,125	≤0,125	4	≤0,125	≤0,125	≤0,125	0.25	2	≤0,125
312	H1	1181	3	KT	C. freundii	AmpC chromosomal hyperproduction		14					>256	>256	128	64	256	64	64	≤0,125	64	0.5	≤0,125	0.25	32	8	0.5	4	≤0,125	256	64	32	>256	1	32	≤0,125
313	H2	2024	2	KT	C. freundii	AmpC chromosomal hyperproduction		10					>256	>256	>256	>256	>256	128	>256	4	64	0.5	≤0,125	0.5	0.25	0.25	1	0.25	0.5	>256	4	4	>256	16	256	≤0,125
314	H2	2040	Pre-TX	LT	C. freundii	AmpC chromosomal hyperproduction		5					>256	>256	>256	64	>256	64	128	1	32	0.5	≤0,125	0.5	0.25	≤0,125	0.5	≤0,125	≤0,125	>256	8	4	≤0,125	≤0,125	2	≤0,125
315	H2	2087	1	LT	C. freundii	Carbapenemase	VIM-1	19					128	128	256	128	64	64	128	16	≤0,125	0.25	0.25	≤0,125	0.5	8	1	4	0.5	16	0.5	0.25	>256	≤0,125	8	0.25
316	H2	2130	Pre-TX	KT	C. freundii	AmpC chromosomal hyperproduction		3					>256	>256	64	64	>256	16	64	0.25	16	0.5	≤0,125	0.25	0.25	0.25	0.5	≤0,125	0.25	8	≤0,125	≤0,125	≤0,125	1	>256	≤0,125
317	H3	3057	3	LT	C. freundii	CTX-M G9		16	CTXM-65				>256	>256	128	2	256	256	4	4	64	0.5	≤0,125	≤0,125	16	8	0.5	16	0.25	>256	8	8	>256	32	128	≤0,125
318	H6	6009	2	KT	C. freundii	AmpC chromosomal hyperproduction		15					>256	>256	>256	16	256	4	2	0.5	4	1	≤0,125	0.25	64	8	2	8	1	>256	8	8	256	≤0,125	>256	0.25
319	H6	6009	3	KT	C. freundii	AmpC chromosomal hyperproduction							>256	>256	>256	128	>256	64	256	2	32	1	≤0,125	1	128	16	2	8	2	>256	32	16	>256	0.25	>256	≤0,125
320	H7	7011	Pre-TX	LT	C. freundii	AmpC chromosomal hyperproduction	neg	1					>256	>256	>256	>256	>256	>256	>256	4	>256	0.5	1	4	0.25	2	0.5	0.25	1	>256	64	64	>256	8	128	2
321	H7	7068	1	KT	C. freundii	AmpC chromosomal hyperproduction		21					>256	8	128	1	4	8	128	1	>256	0.25	≤0,125	≤0,125	32	0.25	0.5	≤0,125	≤0,125	4	≤0,125	≤0,125	≤0,125	0.5	16	≤0,125
322	H7	7102	4	KT	C. freundii	AmpC chromosomal hyperproduction		6					>256	128	>256	64	128	32	128	0.25	16	0.25	≤0,125	≤0,125	0.25	0.5	0.5	≤0,125	≤0,125	>256	8	8	256	1	2	≤0,125
323	H2	2078	2	LT	K. oxytoca	OXA-1 production							>256	>256	256	>256	16	16	2	128	>256	≤0,125	≤0,125	≤0,125	0.5	0.25	0.5	≤0,125	1	>256	32	8	16	16	>256	≤0,125
324	H2	2078	1	LT	K. oxytoca	OXA-1 production							>256	256	>256	>256	16	1	1	1	>256	≤0,125	≤0,125	≤0,125	≤0,125	≤0,125	0.25	≤0,125	≤0,125	>256	16	8	0.5	16	>256	≤0,125
325	H6	6048	1	KT	K. oxytoca	TEM-1 hyperproduction							>256	>256	>256	>256	8	2	2	1	64	≤0,125	≤0,125	≤0,125	0.25	0.25	0.5	0.5	0.25	4	≤0,125	≤0,125	≤0,125	≤0,125	8	≤0,125
326	H6	6048	Urine	KT	K. oxytoca	TEM-1 hyperproduction							>256	>256	>256	>256	8	16	1	0.5	128	0.5	≤0,125	≤0,125	0.25	0.25	0.5	0.25	0.25	2	≤0,125	≤0,125	≤0,125	≤0,125	4	0.5
327	H2	2001	2	KT	K. oxytoca	Carbapenemase	VIM-1						>256	>256	>256	>256	256	128	>256	32	≤0,125	8	8	2	1	8	2	4	1	128	8	4	>256	0.5	32	≤0,125
328	H2	2017	2	LT	K. oxytoca	Carbapenemase	VIM-1						>256	>256	>256	>256	64	64	128	8	0.25	16	16	8	8	16	4	8	2	16	16	0.5	>256	0.25	64	≤0,125
329	H2	2017	4	LT	K. oxytoca	Carbapenemase	VIM-1						>256	>256	>256	>256	64	64	128	8	≤0,125	8	8	2	16	16	4	8	2	8	2	0.25	>256	1	64	≤0,125
330	H1	1161	3	KT	M. morganii	AmpC chromosomal hyperproduction							>256	256	>256	≤0,125	8	8	256	≤0,125	0.25	4	≤0,125	≤0,125	64	4	2	16	1	>256	8	4	>256	16	>256	>256
331	H1	1178	3	KT	M. morganii	CTX-M G1			CTXM-32				>256	>256	>256	≤0,125	8	64	0.5	2	2	1	≤0,125	≤0,125	8	8	1	8	0.25	>256	0.5	1	256	0.5	>256	>256
332	H3	3033	2	LT	M. morganii	CTX-M G1			CTXM-15				>256	>256	>256	>256	256	>256	64	>256	64	2	≤0,125	≤0,125	64	32	16	32	8	>256	>256	8	>256	16	>256	≤0,125
333	H3	3036	3	LT	M. morganii	CTX-M G1			CTXM-15				>256	>256	>256	128	256	>256	256	>256	128	4	≤0,125	≤0,125	64	16	8	32	4	>256	>256	16	256	64	>256	≤0,125
334	H3	3042	Pre-TX	LT	M. morganii	AmpC chromosomal hyperproduction							>256	>256	128	128	>256	16	64	4	8	2	≤0,125	0.5	16	32	2	16	1	>256	>256	16	>256	16	>256	>256
335	H6	6021	2	KT	M. morganii	AmpC chromosomal hyperproduction							>256	>256	64	≤0,125	8	16	16	≤0,125	1	2	≤0,125	≤0,125	0.25	≤0,125	1	≤0,125	1	>256	0.5	0.5	≤0,125	4	>256	>256
336	H1	1098	2	KT	E. aerogenes	AmpC chromosomal hyperproduction							>256	>256	128	128	>256	128	>256	0.5	128	0.5	≤0,125	0.5	0.25	0.25	0.5	≤0,125	0.5	8	≤0,125	≤0,125	≤0,125	0.25	64	≤0,125
337	H1	1165	1	KT	E. aerogenes	AmpC chromosomal hyperproduction							>256	128	64	32	>256	16	64	≤0,125	16	1	≤0,125	≤0,125	≤0,125	0.25	1	0.25	≤0,125	2	0.5	≤0,125	≤0,125	2	64	≤0,125
338	H2	2051	1	LT	E. aerogenes	AmpC chromosomal hyperproduction							>256	>256	64	64	>256	32	32	0.25	16	0.5	≤0,125	0.25	≤0,125	≤0,125	0.5	≤0,125	0.5	128	0.25	0.5	4	2	16	≤0,125
339	H6	6019	4	KT	E. aerogenes	AmpC chromosomal hyperproduction							>256	>256	32	32	256	8	64	≤0,125	16	0.5	≤0,125	≤0,125	0.25	0.25	0.5	0.25	0.5	2	≤0,125	≤0,125	≤0,125	≤0,125	256	0.25
340	H2	2027	Pre-TX	LT	P. mirabilis	CTX-M G1			CTXM-32				>256	4	>256	>256	2	>256	8	>256	32	≤0,125	≤0,125	≤0,125	256	8	2	32	2	>256	8	4	>256	32	4	>256
341	H2	2072	Pre-TX	KT	P. mirabilis	AmpC chromosomal hyperproduction							>256	4	16	≤0,125	2	64	>256	>256	64	2	≤0,125	≤0,125	128	32	8	256	16	>256	>256	128	>256	16	8	>256
342	H7	7015	1	LT	C. braakii	Carbapenemase	VIM-1						>256	>256	>256	>256	128	>256	>256	256	≤0,125	4	4	1	2	8	2	4	1	4	≤0,125	≤0,125	256	2	≤0,125	1
343	H7	7059	3	LT	C. braakii	AmpC chromosomal hyperproduction							128	128	8	2	>256	16	32	0.5	32	0.5	≤0,125	≤0,125	1	0.25	0.5	0.25	0.25	8	0.25	1	16	0.25	2	≤0,125
344	H1	1071	3	KT	E. asburiae	CTX-M G9			CTXM-9				>256	>256	>256	16	>256	64	8	1	0.5	1	≤0,125	0.25	4	4	2	0.25	0.5	8	≤0,125	≤0,125	>256	≤0,125	32	>256
345	H2	2074	5	KT	C. koseri	CTX-M G1			CTXM-15				>256	32	>256	>256	64	>256	128	>256	>256	≤0,125	≤0,125	≤0,125	16	4	0.5	2	0.25	>256	8	1	>256	0.5	>256	≤0,125
